# Supplementary material for: Clinical efficacy study of the lateral parapatellar approach combined with the “Hedgehog” technique in treating complex comminuted patellar fractures
Source: Front Surg. 2025 Nov 3;12:1680334. doi: 10.3389/fsurg.2025.1680334 (PMC12620497; doi:10.3389/fsurg.2025.1680334)
Supplement: Supplementary file 1 [file Datasheet1.xlsx]

## Sheet: Sheet1
Supplement Table 1 Comparison of baseline data between the two groups
Indicator	Group A	Group B	P
Case(n)	21	24
Age(y)	54.10±16.66	54.88±14.15	0.866
BMI (kg/m2)	23.36±3.26	24.75±3.82	0.201
Gender (male/female)	12/9	15/9	0.767
mechanism(Accident/fall down fromstanding height	15/6	19/5	0.73
Hypertension(%)	23.8%	25.0%	1
Diabetes mellitus(%)	9.5%	12.5%	1
AO/ATO type classifcationC3.1/C3.2/C3.3(n)	0/9/12	0/12/12	0.767
